# Supplementary material for: Evaluation of the genotoxicity, cytotoxicity and antimalarial effect of sodium metavanadate po in a Plasmodium yoelii yoelii infected murine model
Source: Toxicol Rep. 2020 Aug 15;7:1001–7. doi: 10.1016/j.toxrep.2020.08.006 (PMC7451625; doi:10.1016/j.toxrep.2020.08.006)
Supplement: Supplementary file 1 [file mmc1.zip]

Archive with 1 entries (1 files):
- DataProfile_4943975.xml
