# Supplementary material for: Evaluation of the genotoxicity, cytotoxicity and antimalarial effect of sodium metavanadate po in a Plasmodium yoelii yoelii infected murine model
Source: Toxicol Rep. 2020 Aug 15;7:1001–7. doi: 10.1016/j.toxrep.2020.08.006 (PMC7451625; doi:10.1016/j.toxrep.2020.08.006)
Supplement: Supplementary file 1 [file mmc1.zip › DataProfile_4943975.xml]

<?xml version="1.0" encoding="UTF-8" standalone="no"?><data:data><datasets><author>fortoul@unam.mx</author><type>0</type><dataset><value>1</value><reason>Data will be made available on request</reason><comments/></dataset></datasets></data:data>
